# Supplementary material for: NMDAR‐dependent Argonaute 2 phosphorylation regulates miRNA activity and dendritic spine plasticity
Source: EMBO J. 2018 Apr 30;37(11):e97943. doi: 10.15252/embj.201797943 (PMC5983126; doi:10.15252/embj.201797943)
Supplement: Supplementary file 3 — Source Data for Expanded View and Appendix [file EMBJ-37-e97943-s008.zip]

Archive with 6 entries (6 files):
- Figure_EV1.pdf
- Figure_EV2.pdf
- Figure_EV4.pdf
- Figure_EV5.pdf
- Appendix_Fig_S2.pdf
- Appendix_Fig_S3.pdf
